# Supplementary material for: Characteristics of Patients with Unrecognized Sleep Apnea Requiring Postoperative Oxygen Therapy
Source: J Pers Med. 2022 Sep 20;12(10):1543. doi: 10.3390/jpm12101543 (PMC9605207; doi:10.3390/jpm12101543)
Supplement: Supplementary file 1 [file jpm-12-01543-s001.zip]

Archive with 1 entries (1 files):
- jpm-1876496-supplementary.pdf
